# Supplementary material for: Role of national regime ideology for predicting biodiversity outcomes
Source: Conserv Biol. 2024 Aug 6;39(1):e14314. doi: 10.1111/cobi.14314 (PMC11780220; doi:10.1111/cobi.14314)
Supplement: Supplementary file 1 — Supporting information. [file COBI-39-e14314-s001.xlsx]

## Sheet: Model Data
CountryName	CountryCode	ProtectedAreaTotal	LandArea	Threatened_Animals	Total_Animals	Latitude	Longitude	Globalisation	Urbanisation	GINI	Democracy	Nationalist	Socialist	Conservative	Governance	LN_GDP	LN_GDPpercap	GDPgrowthrate
Afghanistan	AFG	23384	652230	44	756	33	65	32.0487	0.231142		0.3848	0.75	0.125	0.125	-1.67753	8.17781	0.209937	0.496263
Albania	ALB	5344	27400	152	1376	41	20	61.928	0.48903	0.303	0.5306	0.625	0.25	0.5	-0.331767	7.7986	2.03708	0.274616
Algeria	DZA	107865	2.38174e+06	153	1310	28	3	54.962	0.653388		0.333	0.875	0.25	0.25	-0.746867	10.6519	2.44431	0.102835
Angola	AGO	134909	1.2467e+06	160	3382	-12.5	18.5	42.3224	0.575208	0.427	0.1878	0.5	0.5668	0.2666	-1.11347	9.1886	1.58691	0.563935
Argentina	ARG	242087	2.73669e+06	280	3006	-34	-64	67.0127	0.903636	0.4576	0.7928	0.571	0.286	0	-0.249167	11.0416	2.70363	0.215185
Armenia	ARM	7327	28470	40	579	40	45	57.6714	0.637392	0.3082	0.3374	0.6892	0	0.667	-0.306633	7.80214	2.05497	0.218047
Australia	AUS	1572446	7.69202e+06	1067	8554	-27	133	79.4698	0.84822	0.354	0.8792	0.5142	0.0858	0.4572	1.58317	11.4943	3.78003	0.118741
Austria	AUT	24755	82520	139	1209	47.333	13.333	87.6219	0.582486	0.3016	0.8676	0.1868	0.4268	0.6932	1.61277	10.4971	3.70919	0.0661439
Azerbaijan	AZE	8798	82646	54	738	40.5	47.5	54.6602	0.527896	0.266	0.2126	0.364	0.091	0.727	-0.849533	9.1341	2.30279	1.12437
Bahrain	BHR	89	785	63	824	26	50.55	65.9429	0.884942		0.2276	0.25	0	0.75	0.1348	8.09833	3.37997	0.369756
Bangladesh	BGD	6468	130170	189	2104	24	90	45.5049	0.28248	0.332	0.3482	0.825	0.025	0.3	-0.980033	10.4	0.763792	0.313076
Barbados	BRB	6	430	86	1433	13.1667	-59.5333	57.2849	0.324514		0.7694	0.5	0.25	0.25	1.171	6.36663	2.94808	-0.0309518
Belarus	BLR	28687	202980	30	565	53	28	53.9174	0.732682	0.282	0.2278	0	1	0.25	-0.9305	9.65267	2.72203	0.325486
Belgium	BEL	4773	30280	54	900	50.833	4	88.7198	0.97504	0.2872	0.8854	0.286	0.429	0.429	1.29107	10.705	3.66936	0.0711005
Benin	BEN	34415	112760	116	2187	9.5	2.25	43.8951	0.415598		0.66	0.84	0	0.36	-0.260033	7.5376	0.739458	0.152018
Bhutan	BTN	19835	38140	64	918	27.5	90.5	30.7015	0.324784	0.381	0.2876	0.3998	0.167	0.3664	0.171	6.15688	1.89888	0.377637
Bolivia	BOL	336407	1.0833e+06	154	2931	-17	-65	59.2869	0.650798	0.5394	0.7312	0.37	0.69	0.23	-0.622933	8.30614	1.39218	0.240471
Bosnia and Herzegovina	BIH	2082	51200	127	1237	44	18	63.3599	0.446014	0.331	0.6018	1	0	0	-0.377767	8.13708	2.11845	0.179278
Botswana	BWA	169370	566730	32	1402	-22	24	54.8208	0.581306	0.605	0.72	0.417	0	0.667	0.707067	7.77235	2.46542	0.128086
Brazil	BRA	2611318	8358140	856	8873	-10	-55	61.1296	0.834436	0.549	0.8724	0.583	0.5	0.083	-0.0531	12.266	2.34815	0.239242
Bulgaria	BGR	45503	108560	124	1278	43	25	75.0955	0.712758	0.348	0.7104	0.04	0.5	0.6466	0.215433	9.32589	2.62961	0.201473
Burkina Faso	BFA	45403	273600	34	998	13	-2	42.5688	0.22897	0.398	0.541	0.286	0.571	0.571	-0.3082	7.82508	0.496889	0.163208
Burma/Myanmar	MMR	44289	652670	332	4494	22	98	33.4995	0.283198		0.095	0.6	0.28	0.4	-1.69593	9.63631	1.07534	0.513218
Burundi	BDI	2066	25680	59	1298	-3.5	30	33.0322	0.0987	0.334	0.3862	0.667	0.333	0.333	-1.11807	6.43222	-0.289016	0.146316
Cambodia	KHM	72527	176520	284	2954	13	105	49.4743	0.194762		0.3136	0.5	0	0.5	-0.871467	8.16795	0.888796	0.300082
Cameroon	CMR	51538	472710	339	3588	6	12	44.2666	0.497468	0.428	0.318	0.286	0.286	0.571	-0.8918	8.50722	0.891014	0.141408
Canada	CAN	1275767	8.96559e+06	145	2267	60	-95	81.4899	0.804134	0.3388	0.829	0.6	0	0.32	1.59943	11.9197	3.75797	0.0519671
Cape Verde	CPV	120	4030	78	1119	16	-24	46.1176	0.593582	0.472	0.7822	0.5	0	0.5	0.456433	5.60295	1.66952	0.291941
Central African Republic	CAF	112827	622980	50	1731	7	21	34.4115	0.383602	0.562	0.3208	0.6	0	0.2	-1.36057	6.07243	-0.0546674	0.164668
Chad	TCD	267716	1.2592e+06	47	1030	15	19	36.3928	0.218676		0.281	0.4	0.2	0.2	-1.46307	7.53323	0.49152	0.261682
Chile	CHL	159942	743532	171	1786	-30	-71	75.1802	0.869002	0.4715	0.889	0.286	0.429	0.286	1.12883	10.3636	2.89659	0.176318
China	CHN	1461913	9.4247e+06	691	6868	35	105	61.644	0.452016	0.4195	0.095	0.2	1	0	-0.5818	13.952	2.09924	0.396408
Colombia	COL	187817	1.1095e+06	755	7403	4	-72	56.7555	0.768108	0.545	0.5672	0.222	0	1	-0.465733	10.751	2.32048	0.230654
Comoros	COM	574	1861	133	1808	-12.1667	44.25	31.6926	0.278824		0.449	0.275	0.125	0.4	-1.0238	5.04032	0.784906	0.0403133
Costa Rica	CRI	13730	51060	308	4159	10	-84	64.9018	0.681492	0.4906	0.9076	0.5	0.167	0.5	0.525833	8.67987	2.53251	0.197252
Croatia	HRV	21895	55960	207	1684	45.1667	15.5	76.1921	0.54651	0.326	0.7792	0.714	0	0.571	0.340433	9.11388	2.99494	0.0909355
Cuba	CUB	18119	103800	224	2231	21.5	-80	53.4758	0.763198		0.123	0.375	1	0	-0.623933	8.9552	1.85733	0.22316
Cyprus	CYP	3509	9240	83	851	35	33	77.2962	0.679818	0.3126	0.8316	0.571	0.1716	0.5426	1.06083	7.97077	3.39669	0.158906
Czechia	CZE	17273	77198.5	63	916	49.75	15.5	81.2683	0.734632	0.2642	0.9014	0.6	0.2	0.6	0.890467	10.3441	3.33713	0.130428
Democratic Republic of the Congo	COD	324768	2.26705e+06	301	4902	0	25	39.5328	0.384778		0.314	0.909	0.091	0.273	-1.58207	8.30293	-0.475137	0.233173
Denmark	DNK	7690	40000	59	862	56	10	87.9968	0.862776	0.2584	0.9206	0.667	0.333	0.667	1.8408	10.1275	3.76158	0.0377671
Djibouti	DJI	344	23180	125	1931	11.5	43	48.8963	0.768528		0.2486	0.778	0	0.222	-0.7054	5.47116	1.05918	0.210878
Dominican Republic	DOM	12801	48310	200	1815	19	-70.666	58.7044	0.699884	0.4958	0.6378	0.333	0.111	0.556	-0.375367	9.19665	2.2953	0.262288
Ecuador	ECU	60704	248360	648	5031	-2	-77.5	59.5164	0.621034	0.5142	0.67	0.6058	0.4306	0.1638	-0.795	9.44351	2.12118	0.182842
Egypt	EGY	129390	995450	196	2403	27	30	66.2165	0.43055	0.311	0.2086	0.875	0.125	0.125	-0.5403	10.9157	1.88985	0.365443
El Salvador	SLV	1778	20720	95	1860	13.8333	-88.92	61.8828	0.629714	0.4642	0.57	0.2002	0.2336	0.7664	-0.2079	7.88916	1.45091	0.176635
Equatorial Guinea	GNQ	5228	28050	127	1975	2	10	39.7992	0.610748		0.1824	0.429	0.143	0.571	-1.1224	7.89544	3.54717	0.445035
Estonia	EST	9723	42750	26	597	59	26	77.3415	0.68479	0.3232	0.8716	1	0	0.167	1.02357	8.09426	3.13358	0.056278
Eswatini	SWZ	738	17200	33	1165	-26.5	31.5	44.0797	0.220168	0.515	0.1286	0.571	0	0.714	-0.535833	6.74006	2.02155	0.106122
Ethiopia	ETH	193132	1.12857e+06	122	1896	8	38	40.5205	0.16227		0.2428	0.4	0.2	0.2	-1.00393	8.95546	-0.0901435	0.471772
Fiji	FJI	1037	18270	262	2558	-18	175	53.746	0.507192	0.404	0.27	0.675	0.125	0.325	-0.333067	6.46888	1.98436	0.0621777
Finland	FIN	45252	303940	34	663	64	26	85.619	0.831676	0.2784	0.8782	0.25	0	0.75	1.8406	9.98525	3.65112	0.0565157
France	FRA	155902	547557	342	2842	46	2	85.2396	0.776226	0.3152	0.8812	0.2	0	0.8	1.25477	12.4438	3.61975	0.0444567
Gabon	GAB	59708	257670	137	2610	-1	11.75	51.9696	0.83723	0.422	0.3544	0.667	0	0.333	-0.5766	7.49041	2.43305	-0.000403127
Georgia	GEO	7775	69490	57	740	42	43.5	59.7539	0.543782	0.3782	0.525	0.9002	0.0166	0.1832	-0.232733	8.07242	1.96007	0.272185
Germany	DEU	134406	349390	152	1339	51	9	86.7812	0.763766	0.3102	0.9002	0.2666	0	0.7334	1.48643	12.7292	3.65585	0.0331714
Ghana	GHA	35675	227533	165	2718	8	-2	54.1515	0.486694	0.428	0.7408	0.375	0.15	0.725	0.0271333	9.03484	1.2332	0.275426
Greece	GRC	46842	128900	506	2522	39	22	78.4274	0.751956	0.3418	0.8888	0.444	0.111	0.667	0.6422	10.4739	3.39218	0.0273941
Guatemala	GTM	22116	107160	303	3456	72	-40	59.1436	0.475084	0.546	0.5794	0.556	0.0666	0.4888	-0.6374	9.04794	1.76992	0.177178
Guinea	GIN	92571	245720	201	2641	11	-10	39.8419	0.32823	0.394	0.2498	0.3664	0.167	0.667	-1.3606	7.53065	0.612262	0.100363
Guinea-Bissau	GNB	9220	28120	113	1894	12	-15	33.48	0.389354		0.4426	0.4	0.8	0.2	-1.00093	5.33115	0.317872	0.0886232
Guyana	GUY	17953	196850	118	2849	5	-59	51.4841	0.273442		0.5856	0	0.2	0.4	-0.420033	6.38849	1.99614	0.208986
Haiti	HTI	2357	27560	222	1762	19	-72.4167	38.3641	0.44579		0.3902	0.6	0.32	0.28	-1.18237	7.3812	0.468628	0.109237
Honduras	HND	26568	111890	282	3613	15	-86.3	59.4403	0.499052	0.5592	0.5154	0.4332	0.2668	0.5666	-0.602967	8.08524	1.38439	0.159066
Hungary	HUN	21051	91260	78	916	47	20	83.837	0.674168	0.2908	0.8492	0	0.8	0.2	0.8544	9.9525	2.9683	0.0335718
Iceland	ISL	21263	100830	35	444	65	-18	73.1213	0.93276	0.2984	0.8798	0.25	0.1	0.65	1.67933	7.33508	3.83515	0.0850872
India	IND	230168	2.97319e+06	813	6848	22	77	57.9752	0.299086	0.354	0.7166	0.3	0.7	0.1	-0.217133	13.0529	1.33868	0.331216
Indonesia	IDN	231946	1.87752e+06	1233	10408	-5	120	60.8169	0.475368	0.3564	0.6972	1	0	0	-0.5812	11.933	1.82635	0.360035
Iran	IRN	140226	1.6225e+06	173	2250	32	53	49.4221	0.688328	0.435	0.179	0.167	0	0	-1.0425	11.3533	2.41943	0.196944
Iraq	IRQ	6714	434128	94	1212	33	44	40.6813	0.68873	0.286	0.3906	0.6	0	0	-1.6111	10.0086	1.96369	0.396523
Ireland	IRL	10123	68890	64	972	53	-8	83.2103	0.609276	0.324	0.8918	0.667	0.333	0	1.55157	10.0113	3.87756	0.0337554
Israel	ISR	5133	21640	206	2220	31.5	34.75	76.4284	0.916408	0.4184	0.7594	0.857	0	0.143	0.554333	10.0556	3.43664	0.141026
Italy	ITA	65017	295717	389	2551	42.8333	12.8333	80.328	0.679738	0.336	0.8566	0.286	0.2288	0.4858	0.606033	12.2868	3.54496	0.0058548
Jamaica	JAM	2212	10830	144	1606	18.25	-77.5	65.5207	0.531842		0.7746	0.667	0.167	0.333	-0.00363333	7.65905	1.97799	0.0180564
Japan	JPN	111290	364500	522	5122	36	138	71.3825	0.880668	0.348	0.8488	0.5	0	0.625	1.19967	13.1255	3.60366	-0.022878
Jordan	JOR	4015	88794	123	1706	31	36	73.6143	0.822892	0.3325	0.2336	0.429	0.143	0.571	-0.0039	8.46745	2.00059	0.49982
Kazakhstan	KAZ	272795	2.6997e+06	77	960	48	68	56.234	0.56609	0.3136	0.2434	0.75	0	0.25	-0.569	10.165	2.7415	0.373185
Kenya	KEN	71534	569140	295	4543	1	38	51.8173	0.224246	0.465	0.4534	0.833	0.167	0.167	-0.734767	9.1382	0.82794	0.222767
Kuwait	KWT	2979	17820	72	956	29.5	45.75	65.2101	1		0.3274	1	0	0.2	0.2133	9.76716	4.15882	0.176504
Kyrgyzstan	KGZ	13408	191800	38	554	41	75	55.9049	0.35287	0.3306	0.319	0.625	0.375	0.475	-0.980733	7.51924	1.2213	0.262562
Laos	LAO	43858	230800	203	2124	18	105	38.4456	0.283236	0.354	0.091	0.333	0.833	0	-1.06113	7.58911	1.13437	0.428897
Latvia	LVA	11729	62230	36	667	57	25	70.7947	0.67903	0.3706	0.7886	0.714	0	0.286	0.640767	8.42255	2.96351	0.0676497
Lebanon	LBN	195	10230	92	945	33.8333	35.8333	67.1422	0.869038		0.4432	0.571	0	0.286	-0.6535	8.61649	2.35698	0.33075
Lesotho	LSO	6497	30360	15	531	-29.5	28.5	45.0785	0.232924		0.5942	0.375	0.375	0.375	-0.229633	6.22388	0.885419	0.143639
Liberia	LBR	3917	96320	157	2275	6.5	-9.5	42.8236	0.467444	0.365	0.5822	0.5	0	0.333	-0.971433	5.76934	-0.126925	0.383044
Libya	LBY	2084	1.75954e+06	84	901	25	17	51.4537	0.774478		0.073	0.857	0.571	0	-0.947567	9.36042	2.91357	0.181071
Lithuania	LTU	11048	62620	28	638	56	24	74.1288	0.667616	0.3548	0.832	0.6226	0.2886	0.3108	0.694467	8.83388	2.98405	0.0943051
Luxembourg	LUX	1453	2574.46	12	516	49.75	6.16666	85.5495	0.873988	0.3132	0.876	0.5	0	0.5	1.66157	8.29008	4.33468	0.101825
Madagascar	MDG	44521	581800	849	4256	-20	47	43.8588	0.300506	0.399	0.4506	0.833	0.167	0.5334	-0.3564	7.8612	0.224423	0.17478
Malawi	MWI	27190	94280	91	2025	-13.5	34	41.4299	0.152376		0.4538	0.5	0.167	0.333	-0.352733	7.43291	0.150659	0.258596
Malaysia	MYS	44205	328550	755	6232	2.5	112.5	77.5701	0.683474	0.4515	0.3084	0.857	0	0.286	0.294467	10.8483	2.89409	0.197985
Maldives	MDV	7	300	91	1730	3.25	73	41.4817	0.35075	0.384	0.3996	0.4	0.1	0.167	-0.189167	6.00506	2.42087	0.326019
Mali	MLI	94591	1.22019e+06	43	1152	17	-4	44.496	0.336214	0.3595	0.6132	0.833	0	0.167	-0.2671	7.81002	0.530864	0.302536
Malta	MLT	100	320	64	703	35.8333	14.58	75.0184	0.938432	0.291	0.804	0.5	0.167	0.5	1.20363	7.03464	3.25416	0.0960021
Mauritania	MRT	6508	1.0307e+06	130	1795	20	-12	45.0422	0.438946	0.357	0.3538	0.667	0.167	0.167	-0.678067	7.00096	1.17884	0.186328
Mauritius	MUS	97	2030	189	2099	-20.28	57.55	67.3418	0.418888	0.357	0.7624	0.286	0.714	0.286	0.712167	7.72	2.83717	0.159839
Mexico	MEX	286891	1.94395e+06	953	6880	23	-102	62.7774	0.769172	0.496333	0.6626	0.429	0	0.571	-0.164533	12.0402	2.67884	0.0595031
Moldova	MDA	3882	32884.6	34	520	47	29	61.364	0.42713	0.3474	0.4604	0.2276	0.6086	0.3914	-0.468967	7.4184	1.4699	0.147255
Mongolia	MNG	310016	1.55751e+06	38	656	46	105	57.0097	0.645508	0.358	0.6824	0.857	0	0.143	-0.1567	7.26794	1.62846	0.369489
Montenegro	MNE	1918	13450	155	1368	42.5	19.3	61.4598	0.63138		0.4998	0.56	0	0.44	-0.00158667	6.64687	2.44224	0.284899
Morocco	MAR	8963	446300	214	1958	28.5	-10	62.602	0.56315	0.407	0.2604	0.667	0.333	0.667	-0.416	9.89199	1.78785	0.257142
Mozambique	MOZ	233249	786380	245	4439	-18.25	35	45.5336	0.30541	0.456	0.4782	1	0.143	0	-0.329367	7.93565	0.223464	0.24896
Namibia	NAM	313534	823290	104	2379	-22	17	54.8339	0.386076	0.61	0.6664	0.667	0.167	0.167	0.372233	7.43227	2.04234	0.198563
Nepal	NPL	34898	143350	103	1588	28	84	40.0803	0.157862		0.3498	0.5334	0.4668	0.5334	-0.917133	8.44412	0.527683	0.218205
Netherlands	NLD	7910	33670	54	941	52.52	5.76667	87.8571	0.84499	0.2916	0.8688	0.75	0	0	1.6289	11.2695	3.79759	0.0777614
New Zealand	NZL	90051	263310	243	1651	-41	174	75.772	0.863162		0.8904	0.857	0	0.429	1.71537	9.56601	3.46307	0.0673735
Nicaragua	NIC	27585	120340	182	3411	13	-85	55.22	0.563282	0.4635	0.505	0.6858	0.3714	0.2284	-0.559567	7.72142	1.33374	0.125823
Niger	NER	216586	1.2667e+06	39	885	16	8	37.132	0.162336	0.4085	0.5458	0.556	0.222	0.333	-0.6107	7.30592	-0.0477207	0.202617
Nigeria	NGA	127332	910770	203	3157	10	8	53.2932	0.408252		0.4182	0.4	0	0.5	-1.12447	10.8958	1.23209	0.406414
North Macedonia	MKD	3917	25220	134	1004	41.8333	22	63.2985	0.572942	0.428	0.575	1	0.167	0.333	-0.221067	7.68914	2.30022	0.215366
Norway	NOR	57619	364285	67	854	62	10	83.8636	0.7824	0.2746	0.8952	0	0.9334	0.7336	1.6665	10.2733	4.06435	0.08723
Oman	OMN	12089	309500	138	2068	21	57	57.6491	0.735196		0.1576	0.2	0	0.8	0.265333	9.00553	3.34279	0.374665
Pakistan	PAK	98288	770880	211	2265	30	70	53.3111	0.343872	0.305	0.3804	0.6	0	0.225	-1.025	11.1041	1.31109	0.204214
Panama	PAN	23682	74180	297	4339	9	-80	65.4091	0.642674	0.5312	0.7396	0.8664	0.1336	0.167	0.0918333	8.49973	2.6152	0.317881
Papua New Guinea	PNG	17248	452860	469	5744	-6	147	45.1461	0.13073	0.419	0.4814	0.75	0	0.5	-0.730867	7.63333	1.04606	0.210341
Paraguay	PRY	57473	397300	59	1396	-23	-58	57.9383	0.582856	0.5144	0.6148	0.429	0.0572	0.6568	-0.7497	8.34075	1.86476	0.238007
Peru	PER	292426	1.28e+06	416	5347	-10	-76	65.2803	0.757102	0.4906	0.796	0.2002	0	0.7998	-0.372567	10.0068	2.00061	0.324738
Philippines	PHL	47412	298170	693	5858	13	122	64.279	0.455402	0.4675	0.4738	0.6	0	0.4	-0.5059	10.7215	1.54837	0.221631
Poland	POL	123424	306130	68	965	52	20	76.9189	0.612284	0.3428	0.8824	0.2738	0.0182	0.909	0.607533	11.1783	2.86164	0.238746
Portugal	PRT	21112	91605.6	383	2596	39.5	-8	80.6119	0.587462	0.3698	0.8952	0	0.72	0.28	1.06207	10.2806	3.25601	0.0391711
Qatar	QAT	1805	11490	71	853	25.5	51.25	66.0667	0.978918		0.042	0.5	0.125	0.5	0.471467	9.34447	4.4693	1.02925
Republic of the Congo	COG	126472	341500	123	2525	-1	15	46.0566	0.618936	0.473	0.2536	0.5	0.25	0.75	-1.13853	7.25017	1.23745	0.222472
Romania	ROU	58227	230080	147	1282	46	25	74.2659	0.53436	0.37275	0.624	0.5	0.25	0.25	0.0881	10.2334	2.52931	0.282728
Russia	RUS	1931251	1.63769e+07	207	2483	60	100	68.1966	0.735528	0.412	0.3154	0.5	0.125	0.5	-0.752567	12.6309	3.00282	0.23624
Rwanda	RWA	2317	24670	61	1277	-2	30	38.261	0.16921	0.52	0.2076	0.429	0.143	0.286	-0.6044	7.24341	0.347412	0.341418
Sao Tome and Principe	STP	289	960	69	957	1	7	39.0719	0.615072		0.6698	0.5	0.25	0.25	-0.3168	3.78307	0.920681	0.228766
Saudi Arabia	SAU	301391	2.14969e+06	166	2230	25	45	63.6739	0.814252		0.0182	0.4	0	0.4	-0.382967	11.2895	3.38638	0.268796
Senegal	SEN	52240	192530	158	2391	14	-14	55.888	0.425358	0.392	0.6898	0.625	0.125	0.375	-0.273733	8.08362	0.924259	0.154668
Seychelles	SYC	300	460	400	2434	44	21	54.7611	0.523024		0.4658	0.6	0.2	0.4	0.38	5.23689	3.00629	0.141872
Sierra Leone	SLE	9270	72180	153	2353	8.5	-11.5	38.3502	0.376908		0.5414	0.7	0	0.425	-0.796167	6.61479	0.234756	0.230356
Singapore	SGP	34	718	296	2705	1.36667	103.8	81.8151	1		0.3938	0.833	0	0.333	1.47043	10.1733	3.94866	0.249803
Slovakia	SVK	18395	48080	69	944	48.6667	19.5	80.1208	0.552614	0.266	0.8392	0.8666	0.3334	0.1666	0.7636	9.4716	3.11376	0.224936
Slovenia	SVN	8213	20136.4	177	1452	46.1167	14.8167	77.0126	0.519832	0.2438	0.8396	0.6856	0.1142	0.4574	0.9882	8.76914	3.39555	0.0879878
Solomon Islands	SLB	585	27990	247	3061	-8	159	34.1744	0.187024	0.461	0.5132	0.96	0.16	0.24	-0.4758	4.68706	0.730058	0.209258
South Africa	ZAF	113601	1.21309e+06	477	5261	-29	24	65.8742	0.60614		0.7808	0.5	0.667	0.167	0.321467	10.9481	2.37738	0.142186
South Korea	KOR	16917	97600	134	1675	37	127.5	71.6568	0.816144	0.32	0.8162	0.5718	0	0.4854	0.735033	11.9985	3.43847	0.128901
Spain	ESP	142555	499557	517	3525	40	-4	82.0214	0.777382	0.3382	0.8792	0.333	0.5334	0.333	0.9154	11.9969	3.50773	0.0733861
Sri Lanka	LKA	19897	61860	518	3107	7	81	58.4731	0.182724	0.379	0.3916	1	0.2	0.4	-0.425733	9.64988	1.99527	0.307921
Sudan	SDN	42698	1.868e+06	155	2769	15	30	40.5579	0.328702	0.354	0.2176	0.375	0.125	0	-1.5528	9.2904	1.14778	0.40279
Suriname	SUR	21426	156000	85	2665	4	-56	44.2251	0.66547		0.7834	1	0	0	-0.0711333	6.35008	2.34645	0.245109
Sweden	SWE	69337	407284	57	877	62	15	88.5221	0.84597	0.2714	0.921	0	0.3	0.7	1.71843	10.6353	3.75153	0.0695869
Switzerland	CHE	5021	39516	108	1100	47	8	87.8943	0.735298	0.33725	0.8934	0.75	0.5	0.75	1.70403	10.6088	3.90046	0.133994
Syria	SYR	1293	183630	129	1158	35	38	44.228	0.545102		0.1486	0.7	0.3	0.2	-0.944267	9.37522	1.73293	0.210129
Tajikistan	TJK	31690	138790	38	567	39	71	45.4128	0.26514	0.315	0.2308	1	0	0.5	-1.16267	7.47622	0.867437	0.2679
Tanzania	TZA	378341	885800	560	5606	-6	35	47.8775	0.261318	0.403	0.4684	0.571	0.714	0	-0.377167	8.91886	0.545575	0.330371
Thailand	THA	95988	510890	554	5694	15	100	66.7012	0.399638	0.40375	0.358	0.6382	0	0.769	-0.272	11.3413	2.48915	0.163617
Timor-Leste	TLS	2401	14870	52	1818	-8.8333	125.917	37.7221	0.267122	0.278	0.6078	0.833	0.167	0	-0.828	5.61715	0.921318	0.287012
Togo	TGO	16081	54390	114	2178	8	1.16666	47.9801	0.36119		0.389	0.25	0.125	0.625	-0.987633	6.65374	0.203104	0.092009
Trinidad and Tobago	TTO	1595	5130	106	2189	11	-61	59.2891	0.545902		0.7686	0.429	0.286	0.429	0.174167	8.29459	3.37795	0.189042
Tunisia	TUN	12286	155360	115	1149	34	9	65.0546	0.658078	0.377	0.1896	0.875	0	0.125	-0.111033	9.2809	2.28114	0.202447
Turkey	TUR	54380	769630	307	1939	39	35	67.3958	0.69047	0.3972	0.615	0.333	0	0.333	-0.0344	11.6703	2.73985	0.16847
Turkmenistan	TKM	15336	469930	54	734	40	60	37.8621	0.475962		0.0924	1	0.167	0.667	-1.36983	8.62772	2.38193	0.51341
Uganda	UGA	39054	200520	165	2494	1	32	48.8783	0.179092	0.4355	0.3286	0.7336	0.111	0.3774	-0.606833	8.53114	0.471003	0.361301
Ukraine	UKR	77621	579400	104	1168	49	32	67.911	0.681466	0.2754	0.5704	0.7216	0.0928	0.3712	-0.4871	10.7189	2.21482	0.0848412
United Arab Emirates	ARE	13724	71020	94	1346	24	54	69.0579	0.830124		0.0506	0.429	0	0.571	0.466233	10.8248	4.3516	0.161231
United Kingdom	GBR	68104	241930	107	1273	54	-2	87.7617	0.804762	0.3526	0.8694	0.571	0.286	0.571	1.42803	12.4124	3.61533	0.00969129
United States of America	USA	1235456	9.14742e+06	1178	8273	38	-97	80.1969	0.80268	0.4092	0.8852	0.8482	0.1882	0.4728	1.2684	14.3663	3.98247	0.0171483
Uruguay	URY	6559	175020	114	1295	-33	-56	69.1383	0.937716	0.45725	0.8912	0	1	0	0.7679	8.51595	2.64974	0.280562
Uzbekistan	UZB	42822	440650	49	635	41	64	44.1728	0.495048		0.1618	0.75	0.125	0.375	-1.41307	9.77458	1.8026	0.345392
Vanuatu	VUT	528	12190	143	2370	-16	167	49.2575	0.236898		0.6316	1	0	0	0.3065	4.29906	1.14531	0.213578
Venezuela	VEN	521790	882050	402	5176	8	-66	53.386	0.880056		0.4468	0.1714	1	0	-1.15907	10.4975	2.53715	0.318664
Vietnam	VNM	24994	313429	598	5202	16.1667	107.833	51.517	0.285126		0.1494	0.375	0.875	0	-0.526767	10.4489	1.33611	0.288815
Yemen	YEM	3520	527970	172	2609	15	48	48.85	0.30058		0.2924	0.556	0.111	0.556	-1.0867	8.96542	1.22982	0.232706
Zambia	ZMB	311773	743390	78	2348	-15	30	52.8771	0.378838		0.5174	0.4	0	0.6	-0.383233	7.97831	0.77242	0.54175
Zimbabwe	ZWE	111120	386850	55	1843	-20	30	48.1267	0.337434		0.2532	0.875	0.375	0	-1.5592	7.82071	0.640379	-0.0312586

## Sheet: Explanatory Notes
Column	Variable Name	Description	Source	Notes
A	CountryName	Country name	-
B	CountryCode	Universal country code	-
C	TotalProtectedArea	Total protected area (terrestrial and inland water) per country measured in square kilometers	Protected Planet	Protected area values obtained from each countries web page defined as "terrestrial and inland waters protected area coverage". Source: https://www.protectedplanet.net/en/search-areas?geo_type=country. Month accessed: 2023-11
D	LandArea	Land Area in square kilometers	World Bank	2020 values used. Natural log taken for analysis.
E	Threatened_Animals	Total number of threatened animals in each country	IUCN RedList	2022-2 RedList version accessed 2023-08 (subtotal threatened spp.) = #critically endangered + #endangered + #vulnerable
F	Total_Animals	Total number of animals in each country	IUCN RedList	2022-2 RedList version accessed 2023-08
G	Latitude	Latitude taken at the geographical centroid of each country	CIA World Factbook	Converted from degrees minutes to a decimal
H	Longitude	Longitude taken at the geographical centroid of each country	CIA World Factbook	Converted from degrees minutes to a decimal
I	Globalisation	KOF Globalisation Index. Average value per country between 2005 and 2009.	KOF Swiss Economic Institute	Overall globalisation index considering social, economic and political globalisation
J	Urbanisation	Percent of population who live in urban areas. Average value per country between 2005 and 2009.	World Bank	-
K	GINI	Gini index of economic inequality. Average value per country between 2005 and 2009.	World Bank	Measures how evenly income is distributed among households or individuals in a country. Note: 0 = perfect equality and 1 = perfect inequaliy Note: missing many data points. Sample size = 117. All other variables n = 165.
L	Democracy	V-Dem Electoral Democracy Index. Average value per country between 2005 and 2009.	V-Dem	V-Dem asks experts: To what extent is the ideal of electorial democracy in its fullest sense achieved?
M	Nationalist	V-Dem regime ideology character classification (v2exl_legitideolcr_0). Average value per country between 2005 and 2009.	V-Dem	V-Dem asks experts to define the ideology of a national regime. Note: a country can score for all ideology characters.
N	Socialist	V-Dem regime ideology character classification (v2exl_legitideolcr_1). Average value per country between 2005 and 2009.	V-Dem	V-Dem asks experts to define the ideology of a national regime. Note: a country can score for all ideology characters.
O	Conservative	V-Dem regime ideology character classification (v2exl_legitideolcr_2). Average value per country between 2005 and 2009.	V-Dem	V-Dem asks experts to define the ideology of a national regime. Note: a country can score for all ideology characters.
P	Governance	Average of 6 governance indicators. Average value per country between 2005 and 2009.	V-Dem	World Bank provides 6 governance indicators. Control of corruption, Government effectivness, Political stability, Rule of law, Regulatory quality, Voice and accountability.
Q	LN_GDP	Gross Domestic Product (natural log taken). Average value per country between 2005 and 2009.	V-Dem	GDP data available in the V-Dem dataset are a latent GDP model point estimate provided by Fariss, C. J., et al. (2022). "New Estimates of Over 500 Years of Historic GDP and Population Data." Journal of Conflict Resolution 66(3).
R	LN_GDPpercap	Gross Domestic Product per capita (natural log taken). Average value per country between 2005 and 2009.	V-Dem	GDP data available in the V-Dem dataset are a latent GDP model point estimate provided by Fariss, C. J., et al. (2022). "New Estimates of Over 500 Years of Historic GDP and Population Data." Journal of Conflict Resolution 66(3).
S	GDPgrowthrate	Gross Domectic Product Growth Rate from 2005 to 2009.	-
